# Supplementary material for: Role of Ionic Strength in the Formation of Stable Supramolecular Nanoparticle–Protein Conjugates for Biosensing
Source: Int J Mol Sci. 2022 Feb 21;23(4):2368. doi: 10.3390/ijms23042368 (PMC8874478; doi:10.3390/ijms23042368)
Supplement: Supplementary file 1 [file ijms-23-02368-s001.zip]

Archive with 1 entries (1 files):
- SI_brancolini_IJMS2022.pdf
